# Supplementary material for: Biological Characteristics and Functional Analysis of the Linoleic Acid Synthase Gene ZjFAD2 in Jujube
Source: Int J Mol Sci. 2023 Oct 23;24(20):15479. doi: 10.3390/ijms242015479 (PMC10607877; doi:10.3390/ijms242015479)
Supplement: Supplementary file 1 [file ijms-24-15479-s001.zip]

Archive with 1 entries (1 files):
- ijms-2600537-supplementary.xlsx
