# Supplementary material for: Biological Characteristics and Functional Analysis of the Linoleic Acid Synthase Gene ZjFAD2 in Jujube
Source: Int J Mol Sci. 2023 Oct 23;24(20):15479. doi: 10.3390/ijms242015479 (PMC10607877; doi:10.3390/ijms242015479)
Supplement: Supplementary file 1 [file ijms-24-15479-s001.zip › ijms-2600537-supplementary.xlsx]

## Sheet: Table S1
Supplementary Table 1 Fatty acid composition and content in the fruit pulp of 'Tiansuanzao' and 'Xiangfenyuanzao' at different developmental stages (mg/100 g DW).
Compounds	CSA	Symbol	Tiansuanzao						Xiangfenyuanzao
			30	50	80	90	100	110	30	50	80	90	100	110
Lauric	143-07-7	C12:0	0.15±0.04e	0.24±0.03e	2.73±0.17d	3.85±0.33a	4.28±0.12b	5.88±0.13c	0.19±0.01d	0.63±0.02d	1.72±0.19c	2.85±0.56b	2.93±0.19b	5.18±0.6a
Myristic	124-10-7	C14:0	0.31±0.04e	0.35±0.02e	1.88±0.09d	2.86±0.14a	2.51±0.12b	3.88±0.29c	0.24±0.03e	0.85±0.05d	1.54±0.13c	1.90±0.26bc	2.46±0.24b	4.74±0.31a
Myristoleic	544-64-9	C14:1	0.13±0.01d	0.23±0.01d	5.50±0.29c	9.53±0.85a	9.89±0.78a	7.87±0.89b	0.72±0.14f	1.28±0.06e	1.99±0.30d	3.30±0.265c	3.99±0.11b	4.92±0.13a
Palmitic	57-10-3	C16:0	15.21±1.88b	8.00±0.98d	5.43±0.08e	9.25±0.92d	11.82±0.81c	21.97±1.93a	19.36±1.46b	17.66±1.28b	9.61±0.96d	6.77±0.9117e	13.05±0.60c	24.88±2.17a
Palmitoleic	373-49-9	C16:1	1.20±0.15e	14.27±1.08d	29.13±1.52c	33.08±4.64a	39.20±2.08a	42.61±4.85b	0.2±0.00d	2.04±0.43d	11.09±1.60c	14.57±1.76c	28.24±3.78b	48.94±4.67a
Stearic	112-61-8	C18:0	4.70±0.39a	2.69±0.04b	1.28±0.09d	1.88±0.25b	3.82±0.13c	5.10±0.24d	5.17±0.36a	4.37±0.08b	1.84±0.17d	1.56±0.20d	3.36±0.34c	5.96±0.373a
Oleic	112-80-1	C18:1n9c	8.44±1.12c	5.62±0.472d	4.50±0.372e	8.86±0.92c	10.09±1.06b	11.55±0.54a	9.29±0.66d	7.61±0.92e	6.04±0.85f	10.33±0.89c	16.00±1.94b	22.96±2.81a
Elaidic	112-79-8	C18:1n9t	0.36±0.015e	1.36±0.144d	1.47±0.339d	3.24±0.24b	2.98±0.198c	4.91±0.51a	Nd	Nd	0.37±0.027d	3.59±0.259b	2.22±0.122c	4.48±0.348a
Linoleic	60-33-3	C18:2n6c	26.49±1.72a	10.58±0.74b	6.5±0.35c	5.71±0.13c	6.79±0.77c	3.84±0.41d	30.68±3.90a	23.73±1.94b	10.26±0.81c	6.89±0.55d	11.71±1.07c	5.66±0.68d
α-Linolenic	463-40-1	C18:3n3	21.09±1.63a	6.02±0.26b	4.80±0.37c	3.95±0.02d	4.10±0.27d	2.72±0.25e	13.00±1.86a	8.19±1.06b	5.17±0.51c	4.79±0.35d	5.33±0.27c	3.59±0.04e
Arachidic	506-30-9	C20:0	0.68±0.091b	0.60±0.02b	0.20±0.01d	0.31±0.02c	0.34±0.01c	0.98±0.04a	0.96±0.08b	0.74±0.11c	0.45±0.01d	0.40±0.01d	0.78±0.0613c	1.31±0.15a
Behenic	112-85-6	C22:0	0.67±0.09b	0.50±0.03c	0.34±0.00d	0.51±0.03c	0.54±0.02c	1.04±0.03a	0.48±0.01c	0.47±0.00c	0.44±0.09c	0.32±0.01d	0.93±0.0812b	1.10±0.13a
Saturated fatty acids		SFA	21.72±2.531c	12.38±1.12e	11.86±0.44f	18.66±1.69d	23.31±1.21b	38.85±2.66a	26.4±1.95b	24.72±1.54c	15.6±1.55d	13.8±1.9517e	23.51±1.5125c	43.17±3.733a
Unsaturated fatty acids		USFA	57.71±4.645c	38.08±2.706e	51.9±3.241d	64.37±6.8b	73.05±5.158a	73.5±7.45a	53.89±6.56c	42.85±4.41d	34.92±4.097e	43.47±4.074d	67.49±7.292b	90.55±8.678a
Total			79.43±7.176d	50.46±3.826f	63.76±3.681e	83.03±8.49c	96.36±6.368b	112.35±10.11a	80.29±8.51c	67.57±5.95d	50.52±5.647f	57.27±6.0257e	91±8.8045b	133.72±12.411a
Note: Mean values with different lower-case letters in the same row correspond to significant differences at p < 0.05. Data are represented as the mean ± SD; “Nd”: Not detected.30 d, 50 d, 80 d, 90 d, 100 d, and 110 d indicate days after first blooming.

## Sheet: Table S2
Supplementary Table 2 Fatty acid composition and content in the seeds of 'Tiansuanzao' and 'Xiangfenyuanzao' at different developmental stages (mg/100 g DW).
Compounds	CSA	Symbol	Tiansuanzao						Xiangfenyuanzao
			30	50	80	90	100	110	30	50	80	90	100	110
Lauric	143-07-7	C12:0	0.56±0.06b	0.49±0.02c	0.77±0.04a	0.09±0.02d	0.79±0.03a	0.54±0.01bc	0.43±0.01c	0.58±0.07b	0.16±0.03d	0.25±0.06d	0.81±0.13a	0.16±0.01d
Myristic	124-10-7	C14:0	0.64±0.01a	0.56±0.00bc	0.51±0.03cd	0.47±0.03d	0.57±0.04b	0.64±0.04a	0.68±0.06b	1.35±0.12a	0.7±0.03b	0.45±0.05c	0.81±0.073b	0.78±0.03b
Palmitic	57-10-3	C16:0	66.98±3.68a	49.37±4.81b	46.29±4.49b	52.73±5.79b	47.84±4.98b	65.83±6.68a	71.09±6.59bc	134.13±12.26a	80.84±7.37b	61.07±3.40c	77±5.01b	84.16±7.80b
Palmitoleic	373-49-9	C16:1	1.31±0.07a	0.77±0.06b	0.61±0.02c	0.8±0.03b	0.71±0.11bc	0.79±0.03b	0.79±0.06b	1.75±0.33a	0.66±0.10bc	0.45±0.05c	0.81±0.13b	0.78±0.03b
Stearic	112-61-8	C18:0	13.28±1.66c	16.35±1.55bc	18.03±1.16b	29.48±1.84a	19.57±1.24b	30.19±3.78a	14.15±0.97e	31.19±2.70c	36.47±3.50b	25.95±1.07d	39.62±3.38ab	43.76±3.34a
Oleic	112-80-1	C18:1n9c	104.48±8.20f	279.59±21.98e	321.79±31.8d	399.51±18.35b	370.07±22.04c	555.5±20.33a	115.13±10.6e	325.53±21.15d	569.96±32.53b	409.07±13.25c	590.97±25.26b	640.27±29.72a
Elaidic	112-79-8	C18:1n9t	1.66±0.06e	6.38±0.43d	7.2±0.71c	9.77±0.64b	9.75±0.69b	14.58±0.82a	2.48±0.17e	7.57±0.38d	14.19±0.86b	9.57±0.78c	14.56±0.59b	16.59±1.02a
Linoleic	60-33-3	C18:2n6c	498.23±19.35a	461.86±20.7ab	422.06±25.4bc	447.41±32.8bc	411.17±33.19c	310.4±20.71d	687.77±48.97a	677.32±21.35ab	637.79±19.18ab	465.75±16.33c	632.58±42.59b	661.66±20.22ab
γ-Linolenic	506-26-3	C18:3n6	7.59±0.37f	9.39±0.54e	10.72±0.91c	12.1±0.66b	10.14±0.91d	16.03±1.08a	7.6±0.17d	19.04±1.87ab	16.38±0.81b	11.38±0.29c	16.34±0.08b	18.35±1.83ab
α-Linolenic	463-40-1	C18:3n3	11.98±1.57a	3.71±0.19c	3.2±0.36d	3.19±0.05e	2.86±0.11f	4.64±0.30b	14.12±1.02a	6.72±0.64c	5.94±0.21d	5.97±0.26d	7.06±0.10bc	7.6±0.68b
Arachidic	506-30-9	C20:0	2.94±0.17d	4.16±0.31bc	3.29±0.37cd	4.98±0.87b	3.53±0.34cd	7.53±0.20a	3.42±0.25d	7.95±0.87b	5.76±0.51c	5.26±0.37c	8.74±0.87ab	9.58±0.70a
11-Eicosenoic	5561-99-9	C20:1	4.41±0.48d	14.05±1.12bc	13.09±0.99c	16.59±1.24b	14.74±0.96bc	25.92±1.92a	6.22±0.37e	15.83±1.05c	24.28±1.55a	14.02±0.07d	20.86±1.55b	25.37±1.96a
cis-11,14-Eicosadienoic	2463-02-7	C20:2	0.32±0.09c	0.41±0.01b	0.32±0.05c	0.41±0.03b	0.34±0.03c	0.69±0.03a	0.35±0.05d	0.85±0.05a	0.54±0.06c	0.3±0.01d	0.49±0.01c	0.7±0.14b
Behenic	112-85-6	C22:0	2.32±0.22d	2.74±0.17bc	2.18±0.22e	2.88±0.21b	2.6±0.19c	5.88±0.35a	2.91±0.20e	5.33±0.16c	5.63±0.34c	4.05±0.46d	6.04±0.57b	7.17±0.65a
Saturated fatty acids		SFA	86.72±5.8c	73.67±6.86d	71.07±6.31e	90.63±8.76b	74.9±6.82d	110.61±11.06a	92.68±8.08d	180.53±16.18a	129.56±11.78c	97.03±5.41d	133.02±10.033c	145.61±12.53b
Unsaturated fatty acids		USFA	629.98±30.19e	776.16±45.03d	778.99±60.24d	889.78±53.8b	819.78±58.04c	928.55±45.22a	834.46±61.41e	1054.61±46.82c	1269.74±55.3b	916.51±31.04d	1283.67±70.31b	1371.32±55.6a
Total			716.7±35.99e	849.83±51.89d	850.06±66.55d	980.41±62.56b	894.68±64.86c	1039.16±56.28a	927.14±69.49e	1235.14±63c	1399.3±67.08b	1013.54±36.45d	1416.69±80.343b	1516.93±68.13a
Note: Mean values with different lower-case letters in the same row correspond to significant differences at p < 0.05. Data are represented as the mean ± SD; 30 d, 50 d, 80 d, 90 d, 100 d, and 110 d indicate days after first blooming.

## Sheet: Table S3
Supplementary Table 3 All proteins and GenBank accession numbers used in this study
Species	Protein	Accession number	Species	Protein	Accession number
Ziziphus jujuba	ZjFAD2-9	evm.model.Contig22.365	Mangifera indica	MiFAD2	XP_044463806.1
Ziziphus jujuba	ZjFAD2-1	evm.model.Contig24.0.46	Mercurialis annua	MaFAD2	XP_050227211.1
Ziziphus jujuba	ZjFAD2-11	evm.model.Contig36.780	Morella rubra	MrFAD2	KAB1224365.1
Ziziphus jujuba	ZjFAD2-5	evm.model.Contig78.1.25	Morella rubra	MrFAD2	KAB1217624.1
Ziziphus jujuba	ZjFAD2-8	evm.model.Contig90.127	Morus notabilis	MnFAD2	XP_010091397.1
Actinidia rufa	ArFAD8	GFY93148.1	Morus notabilis	MnFAD2	XP_024017009.1
Arabidopsis thaliana	AtFAD2	OAP05311.1	Nicotiana tabacum	NtFAD2	AAT72296.2
Arachis hypogaea	AhFAD3-4	QFR98376.1	Olea europaea	OeFAD2	AAW63041.1
Betula pendula	BpFAD2	AAN17504.1	Populus alba	PaFAD2	XP_034907709.1
Brassica napus	BnFAD2	AAS92240.1	Populus trichocarpa	PtFAD2 isoform X2	XP_002309307.3
Calendula officinalis	CoFAD2	AAK26633.1	Prunus avium	PaFAD2 isoform X2	XP_021830634.1
Camellia oleifera	CoFAD2	QID89777.1	Prunus dulcis	PdFAD2	XP_034202239.1
Carica papaya	CpFAD2	XP_021899259.1	Prunus dulcis	PdFAD2	XP_034225878.1
Carthamus tinctorius	CtFAD2-8	AGC65505.1	Prunus persica	PpFAD2	XP_007217995.1
Carya illinoinensis	CiFAD2	XP_042968828.1	Prunus persica	PpFAD2	XP_007203255.1
Citrus clementina	CcFAD2	XP_006429409.1	Punica granatum	PgFAD2	AAO37754.1
Citrus sinensis	CsFAD2	KAH9737552.1	Quercus lobata	QlFAD2	XP_030925729.1
Citrus sinensis	CsFAD2	KAH9700929.1	Quercus robur	QrFAD2	XP_050244668.1
Coffea arabica	CaFAD2	XP_027111245.1	Quercus suber	QsFAD2	XP_023903661.1
Coffea eugenioides	CeFAD2	XP_027179291.1	Quillaja saponaria	QsFAD2	KAJ7976008.1
Corchorus olitorius	CoFAD2	OMO97591.1	Ricinus communis	RcFAD2	NP_001310648.1
Corylus avellana	CaFAD2	AIT96965.1	Ricinus communis	RcFAD2	XP_048227737.1
Cucumis melo	CmFAD2	XP_008443861.2	Rosa chinensis	RcFAD2	XP_024177352.1
Durio zibethinus	DzFAD2	XP_022742707.1	Salvia hispanica	ShFAD2 isoform 1	ARE67895.1
Elaeis oleifera	EoFAD2	APO15326.1	Triadica sebifera	TsFAD2	ABS87969.2
Glycine max	GmFAD2	NP_001341865.1	Vernicia fordii	VfFAD2	AEE69021.1
Helianthus annuus	HaFAD2	AAX19375.1	Vernicia montana	VmFAD2	ABL86147.1
Herrania umbratica	HuFAD2	XP_021282455.1	Vitis riparia	VrFAD2	XP_034704641.1
Hevea brasiliensis	HbFAD2	XP_021666224.1	Vitis riparia	VrFAD2	XP_034699754.1
Hiptage benghalensis	HbFAD2-1	AGN95841.1	Vitis vinifera	VvFAD2	RVW56561.1
Jatropha curcas	JcFAD2	AEW43690.1	Zea mays	ZmFAD2	ABF50053.1
Juglans regia	JrFAD2	XP_018823564.1

## Sheet: Table S4
Supplementary Table 4 Primers used for qRT-PCR
Gene name	Primer sequence (5'→3')
ZjFAD2-1	F- TACAAGACGGGGATTATGGGA
	R- TTTGAAAGGTATATGCGGAGC
ZjFAD2-5	F- CTATGTTCTGGGCTATCTTTGTT
	R- ATGGTTCTGATGATGAGTTCTGT
ZjFAD2-8	F- TCAAGTGGGTTTAGGGGGA
	R- AATGTTTCGGAATGGCAGC
ZjFAD2-9	F- GAAAACAGAGCAGCGAAGA
	R- GAAAACCACAGCCACATCC
ZjFAD2-11	F- TATGGGTTTGTCCAAGGCTG
	R- TGTATTTGAATGATGGCGGC

## Sheet: Table S5
Supplementary Table 5 Primers used for gene cloning
Gene name	Primer sequence (5'→3')
ZjFAD2-1	F- ATGGCTTGCAGAGTTGCAG
	R- AGCAAAATCTGGCATCACTTTTTTC
ZjFAD2-5	F- ATGGTGAAAGATATTGTAGGTGCTT
	R- GTAAAGCTTGCTCTTTGATATGTGAT
ZjFAD2-8	F- ATGGCGAGATTGGTCTTATCAG
	R- TTCTGAAGTAGCAGGTCCATG
ZjFAD2-9	F- ATGGCAAGCTTGCTCTTGT
	R- CTTCGATTTTGAAGATCCACTAAGT
ZjFAD2-11	F- ATGAGGGAATCTACTGAAATGAATGG
	R- AACTGATAGTAATCTCCCAGAATGG

## Sheet: Table S6
Supplementary Table 6 Primers used for transient overexpression
Gene name	Primer sequence (5'→3')
ZjFAD2-1	F- ggggactctagaggatccATGGCTTGCAGAGTTGCAG
	R- agggactgaccacccggGAGCAAAATCTGGCATCACTTTTTTC
ZjFAD2-5	F- ggggactctagaggatccATGGTGAAAGATATTGTAGGTGCTT
	R- agggactgaccacccggGGTAAAGCTTGCTCTTTGATATGTGAT
ZjFAD2-8	F- ggggactctagaggatccATGGCGAGATTGGTCTTATCAG
	R- agggactgaccacccggGTTCTGAAGTAGCAGGTCCATG
ZjFAD2-9	F- ggggactctagaggatccATGGCAAGCTTGCTCTTGT
	R- agggactgaccacccggGCTTCGATTTTGAAGATCCACTAAGT
ZjFAD2-11	F- ggggactctagaggatccATGAGGGAATCTACTGAAATGAATGG
	R- agggactgaccacccggGAACTGATAGTAATCTCCCAGAATGG

## Sheet: Table S7
Supplementary Table 7 Primers used for virus-induced silencing
Gene name	Primer sequence (5'→3')
ZjFAD2-1	F- aaggttaccgaattctctagaATGGCTTGCAGAGTTGCAGATT
	R- ggcctcgagacgcgtgagctcTGTAACATTCTTCGGAAGTGATTCTC
ZjFAD2-5	F- aaggttaccgaattctctagaGTCTGAGAAGACTTATAGAAGTTTGGACTT
	R- ggcctcgagacgcgtgagctcAAATCCAGCCACATTACAAAAACC
ZjFAD2-8	F- aaggttaccgaattctctagaGGTTAAGGATCCATGGACATCG
	R- ggcctcgagacgcgtgagctcTCAACATGTCCATGGTTCTGATG
ZjFAD2-9	F- aaggttaccgaattctctagaGCCGCCACCGTTCAAGCT
	R- ggcctcgagacgcgtgagctcTAAGGAACAAGAATTGAAGAATGCA
ZjFAD2-11	F- aaggttaccgaattctctagaATGAGGGAATCTACTGAAATGAATGG
	R- ggcctcgagacgcgtgagctcAGAGAGAGGTCGAGGAAGGTACTG
